# Supplementary material for: Dieckol-Attenuated High-Fat Diet Induced Muscle Atrophy by Modulating Muscular Deposition of Lipid Droplets
Source: Nutrients. 2021 Sep 10;13(9):3160. doi: 10.3390/nu13093160 (PMC8467349; doi:10.3390/nu13093160)
Supplement: Supplementary file 1 [file nutrients-13-03160-s001.zip]

Archive with 1 entries (1 files):
- nutrients-1333793-supplementary.pdf
